# Supplementary material for: Complete Sequence and Characterization of Mitochondrial and Chloroplast Genome of Navicula incerta CACC 0356
Source: Life (Basel). 2025 Jan 15;15(1):102. doi: 10.3390/life15010102 (PMC11767216; doi:10.3390/life15010102)
Supplement: Supplementary file 1 [file life-15-00102-s001.zip]

Archive with 1 entries (1 files):
- life-3382270-supplementary.pdf
